# Supplementary material for: Surgical Management Strategies for Pericardial Effusion—A Systematic Review
Source: J Clin Med. 2025 Jul 14;14(14):4985. doi: 10.3390/jcm14144985 (PMC12295354; doi:10.3390/jcm14144985)
Supplement: Supplementary file 1 [file jcm-14-04985-s001.zip]

Archive with 1 entries (1 files):
- jcm-3734073-supplementary.pdf
